# Supplementary material for: Fine mapping of genetic susceptibility loci for melanoma reveals a mixture of single variant and multiple variant regions
Source: Int J Cancer. 2014 Jul 31;136(6):1351–60. doi: 10.1002/ijc.29099 (PMC4328144; doi:10.1002/ijc.29099)
Supplement: Supplementary file 3 — Supplementary Tables [file ijc0136-1351-sd3.xlsx]

## Sheet: SI Table 1
	Dataset	Country/Region	Array	Cases	Controls
	GenoMEL Phase 1	UK	Illumina 317K	167	166
		UK	Illumina 370K	74	0
		France	Illumina 317K	89	84
		France	Illumina 370K	459	0
		Netherlands	Illumina 317K	96	94
		Spain	Illumina 317K	74	86
		Sweden/Norway	Illumina 317K	177	183
		Italy	Illumina 317K	188	186
	GenoMEL Phase 2	UK	Illumina 610K	533	298
		France	Illumina 610K	123	0
		Netherlands	Illumina 610K	99	94
		Spain	Illumina 610K	90	92
		Sweden/Norway	Illumina 610K	280	293
		Italy	Illumina 610K	87	91
		Poland	Illumina 610K	96	92
		Israel	Illumina 610K	112	75
	Population controls	France	Illumina 317K	0	1542
		France	Illumina 610K	0	364
		UK (Wellcome Trust Blood Donors)	Illumina 1.2M Custom	0	1269
		UK (Wellcome Trust 1958 Birth Cohort)	Illumina 1.2M Custom	0	2682
	Leeds Melanoma Cohort	UK	Ilumina OMNI ExpressExome	1238	0
	SEARCH	UK	Ilumina OMNI ExpressExome	1392	0
	Total			5374	7691
	Supporting Information Table 1. Numbers of genotyped samples from each data collection passing QC and their corresponding genotype array

## Sheet: SI Table 2
				SNPs used in the analysis (Hyperlasso)			SNPs excluded from analysis (Hyperlasso)
	Gene	Imputed Range	Hyperlasso Range	Genotyped on all Arrays - Type A	Imputed with min INFO≥0.8 - Type B	Imputed with min INFO≥0.5 but <0.8 and MAF>3% - Type C	Imputed with min INFO≥0.5 and MAF<3%	Imputed with min INFO<0.5	Non-polymorphic or other failure	Total SNPs used	Total SNPs excluded
	ARNT	149861027 - 151860104	150231512 - 151356806	75 (41)	3677 (2349)	441 (240)	1305 (847)	4075 (2193)	9 (3)	4193 (2630)	5389 (3043)
	PARP1	225564807 - 227564515	226050924 - 227108104	122 (67)	6163 (2413)	385 (207)	1957 (1115)	3436 (1716)	1 (0)	6670 (2687)	5394 (2831)
	CASP8	201163234 - 203162791	201623430 - 202704741	142 (51)	4645 (2454)	424 (213)	1279 (583)	3315 (1806)	3 (3)	5211 (2718)	4597 (2392)
	TERT	322915 - 2322008	791331 - 1856944	140 (72)	5902 (2841)	2366 (1335)	2288 (1374)	6432 (3424)	2 (2)	8408 (4248)	8722 (4800)
	SLC45A2	32952172 - 34951455	33444594 - 34454880	115 (43)	5348 (1660)	809 (510)	1602 (768)	3886 (2346)	759 (0)	6272 (2213)	6247 (3114)
	IRF4	73924 - 1396113	NA	117 (NA)	3560 (NA)	804 (NA)	1181 (NA)	3059 (NA)	12 (NA)	4481 (NA)	4252 (NA)
	CDKN2A	20816659 - 22816382	21183805 - 22590416	136 (94)	5724 (3834)	559 (465)	2376 (1818)	4057 (3024)	1 (1)	6419 (4393)	6434 (4843)
	TYRP1	11704841 - 13704685	NA	148 (NA)	7316 (NA)	568 (NA)	2038 (NA)	5083 (NA)	4 (NA)	8032 (NA)	7125 (NA)
	CCND1	68362433 - 70362379	68816043 - 69890847	121 (68)	4830 (2583)	1003 (645)	2065 (1154)	4282 (2346)	20 (20)	5954 (3296)	6367 (3520)
	TYR	88011158 - 90010992	88038574 - 89704911	69 (56)	4434 (3671)	660 (530)	1571 (1462)	4168 (3636)	915 (1)	5163 (4257)	6654 (5099)
	ATM	107175596 - 109175411	107539042 - 108865455	81 (54)	4876 (2969)	617 (336)	1841 (1189)	4474 (2934)	26 (26)	5574 (3359)	6338 (4149)
	OCA2	27357087 - 29356838	NA	79 (NA)	3049 (NA)	660 (NA)	1092 (NA)	5225 (NA)	0 (NA)	3788 (NA)	6317 (NA)
	FTO	53116180 - 55115820	53614824 - 54631939	149 (85)	5125 (2785)	731 (422)	1934 (1106)	4367 (2167)	0 (0)	6005 (3292)	6301 (3273)
	MC1R	88756550 - 90292811	88756550 - 90292811	88 (88)	4484 (4484)	1160 (1160)	2151 (2151)	4437 (4437)	9 (9)	5732 (5732)	6597 (6597)
	ASIP	30818801 - 34818693	31856295 - 34488114	122 (79)	7177 (4442)	721 (433)	2959 (1531)	8212 (5346)	0 (0)	8020 (4954)	11171 (6877)
	MX2	41746123 - 43746064	42229837 - 43246568	289 (144)	6873 (3173)	1160 (617)	2295 (1112)	4453 (2123)	11 (0)	8322 (3934)	6759 (3235)
	PLA2G6	37545895 - 39545592	38005347 - 39114129	135 (47)	4484 (2209)	757 (291)	2075 (1127)	4607 (2331)	0 (0)	5376 (2547)	6682 (3458)
	Supporting Information Table 2. Ranges and distribution of SNP quality for imputed regions. The numbers in the brackets show those used in the Hyperlasso analyses. Ranges are base-pair and from build 37. NA: not applicable.

## Sheet: SI Table 3
								Single SNP Analysis
	Marker	Position	Gene	Allele	N	Frequency in Controls	Min INFO score	OR	P-value	P-value adjusting for Top SNP	r2 with Top SNP
	ARNT (Single SNP Model selected 97 times)
	1:150731512	150731512	CTSS	D	8	0.39	0.93	0.88	5.88e-06	0.556	0.92
	rs1889740	150799755	ARNT	T	9	0.376	0.91	0.88	4.92e-06	0.595	0.99
	rs11800855	150800995	ARNT	A	11	0.376	0.9	0.88	5.07e-06	0.525	0.99
	rs2256355	150811794	ARNT	C	9	0.376	0.9	0.88	3.68e-06	0.835	0.99
	rs2864873	150814174	ARNT	G	9	0.375	0.9	0.88	4.24e-06	0.713	0.99
	rs3768013	150815411	ARNT	A	13	0.38	0.9	0.88	2.86e-06	Top SNP
	rs7514004	150818234	ARNT	C	16	0.376	0.9	0.88	3.31e-06	0.994	0.99
	rs7532045	150821847	ARNT	A	9	0.377	0.89	0.88	3.96e-06	0.75	0.99
	rs72704656	150828307	ARNT	G	11	0.375	0.91	0.88	4.39e-06	0.697	0.99
	rs36008098	150856806	intergenic	A	2	0.374	0.98	0.89	7.96e-06	0.608	0.98
	ATM (Single SNP Model selected 95 times)
	rs111741588	108080583	NPAT	C	5	0.134	0.95	0.82	5.83e-07	0.572	0.98
	rs73006241	108089151	NPAT	C	6	0.14	0.97	0.82	5.44e-07	0.12	0.99
	rs55985317	108110663	ATM	G	5	0.14	0.97	0.82	3.54e-07	0.261	1
	rs117813661	108126353	ATM	G	9	0.14	0.97	0.82	3.54e-07	0.246	1
	rs3092991	108140516	ATM	G	2	0.14	0.98	0.82	3.54e-07	0.234	1
	rs4753835	108145249	ATM	T	6	0.139	0.97	0.82	1.72e-07	Top SNP
	rs137896766	108146299	ATM	T	12	0.14	0.97	0.82	3.05e-07	0.335	1
	11:108150207	108150207	ATM	D	11	0.14	0.97	0.82	2.75e-07	0.476	1
	rs4988023	108168995	ATM	C	4	0.14	0.98	0.82	2.73e-07	0.805	0.99
	rs1801516	108175462	ATM	A	9	0.139	0.97	0.82	1.84e-07	0.74	0.99
	rs73008229	108187689	ATM	A	5	0.14	0.98	0.82	3.52e-07	0.585	0.99
	rs117867175	108188462	ATM	A	11	0.14	0.98	0.82	4.08e-07	0.456	0.99
	rs55949629	108226399	ATM	C	8	0.14	0.98	0.82	4.04e-07	0.494	0.99
	rs72992117	108261910	C11orf65	T	1	0.141	0.99	0.83	1.26e-06	0.0764	0.99
	11:108273376	108273376	C11orf65	I	1	0.142	0.99	0.83	1.15e-06	0.128	0.98
	CASP8 (Single SNP Model selected 89 times)
	rs10931936	202143928	CASP8	T	10	0.271	0.99	1.16	1.96e-07	0.617	0.98
	rs3769818	202151163	CASP8	A	5	0.271	1	1.16	1.58e-07	0.73	0.98
	rs700635	202153225	ALS2CR12	C	8	0.271	1	1.16	1.33e-07	0.839	0.98
	rs6714430	202153684	ALS2CR12	C	6	0.271	1	1.16	1.21e-07	0.915	0.98
	rs6743068	202153920	ALS2CR12	A	4	0.271	1	1.16	1.2e-07	0.919	0.98
	rs146303601	202165206	ALS2CR12	T	3	0.31	0.87	1.16	2.4e-07	0.799	0.94
	rs10200279	202170655	ALS2CR12	T	9	0.272	1	1.16	1.31e-07	0.848	0.98
	rs6719014	202176024	ALS2CR12	T	7	0.271	1	1.16	1.13e-07	0.952	0.98
	rs7582362	202176294	ALS2CR12	A	10	0.271	1	1.16	1.13e-07	0.952	0.98
	rs1830298	202181247	ALS2CR12	C	4	0.279	0.99	1.16	2.23e-07	0.826	0.97
	rs9677180	202184331	ALS2CR12	C	3	0.271	1	1.16	1.3e-07	0.779	0.98
	rs2349073	202186986	ALS2CR12	C	13	0.276	0.96	1.17	6.33e-08	Top SNP
	rs10197246	202204741	ALS2CR12	T	7	0.272	0.98	1.16	8.56e-08	0.531	0.96
	FTO (Single SNP Model selected 98 times)
	rs16953002	54114824	FTO	A	34	0.157	0.94	1.19	7.13e-07	0.782	0.99
	rs12596638	54115829	FTO	A	36	0.157	0.96	1.19	5.07e-07	Top SNP
	rs12599672	54116076	FTO	A	28	0.158	0.96	1.18	7.7e-07	0.26	1
	MX2 (Single SNP Model selected 93 times)
	rs390789	42729837		G	17	0.452	0.92	0.86	1.68e-08	0.159	0.86
	rs431563	42740949	MX2	G	1	0.333	0.97	0.86	5.04e-08	0.261	0.85
	rs398206	42742036	MX2	C	17	0.405	0.98	0.86	1.73e-08	0.928	0.99
	rs443099	42743327	MX2	G	12	0.402	0.98	0.86	1.08e-08	Top SNP
	rs408825	42743496	MX2	C	12	0.402	0.98	0.86	1.08e-08	NA	1
	rs416981	42745414	MX2	G	16	0.401	0.99	0.86	2.1e-08	0.731	0.99
	rs364525	42745578	MX2	C	5	0.4	0.99	0.86	2.27e-08	0.74	0.99
	rs45430	42746081	MX2	C	13	0.4	1	0.86	2.92e-08	0.802	0.98
	PARP1 (Single SNP Model selected 97 times)
	rs2793657	226590972	PARP1	C	1	0.33	0.99	0.87	1.36e-06	0.377	0.97
	rs2048426	226594301	PARP1	T	5	0.332	1	0.87	6.22e-07	0.415	0.98
	rs2793378	226597341	intergenic	G	2	0.333	0.99	0.87	6.84e-07	0.357	0.98
	rs1104893	226598652	intergenic	G	3	0.332	0.99	0.87	9.43e-07	0.176	0.98
	1:226600660	226600660	intergenic	I	2	0.322	0.96	0.87	1.76e-06	0.251	0.97
	rs2249844	226601135	intergenic	C	3	0.332	0.99	0.87	9.6e-07	0.165	0.98
	rs1397550	226601242	intergenic	C	1	0.333	0.98	0.87	9.42e-07	0.186	0.98
	rs1828445	226601401	intergenic	G	2	0.332	0.99	0.87	9.57e-07	0.164	0.98
	rs2793654	226601706	intergenic	A	5	0.332	0.99	0.87	9.54e-07	0.164	0.98
	rs2666427	226601874	intergenic	A	1	0.332	0.99	0.87	9.53e-07	0.163	0.98
	rs1865222	226601884	intergenic	C	3	0.332	0.99	0.87	9.45e-07	0.168	0.98
	rs1865221	226601974	intergenic	T	6	0.332	0.99	0.87	9.43e-07	0.168	0.98
	rs2695235	226602556	intergenic	G	1	0.332	0.99	0.87	9.39e-07	0.167	0.98
	rs2793655	226602814	intergenic	A	2	0.332	0.99	0.87	9.39e-07	0.166	0.98
	rs2793376	226602921	intergenic	G	3	0.332	0.99	0.87	9.36e-07	0.166	0.98
	rs2695236	226603003	intergenic	C	3	0.332	0.99	0.87	9.34e-07	0.166	0.98
	rs2695237	226603635	intergenic	C	2	0.337	0.98	0.87	4.69e-07	0.337	0.99
	rs9426568	226603897	intergenic	T	2	0.335	0.98	0.87	4.56e-07	0.264	0.99
	rs2695238	226604519	intergenic	C	2	0.337	0.98	0.87	5.58e-07	0.0449	1
	rs1341333	226604638	intergenic	G	6	0.337	0.98	0.87	5.56e-07	0.0447	1
	rs1341334	226605024	intergenic	G	3	0.337	0.98	0.87	5.54e-07	0.0436	1
	rs1341335	226605081	intergenic	T	3	0.337	0.98	0.87	5.56e-07	0.0426	1
	rs2136875	226606536	intergenic	A	2	0.337	0.98	0.87	4.75e-07	0.0615	1
	rs2695240	226607336	intergenic	C	1	0.337	0.97	0.87	4.26e-07	0.0344	1
	rs2570370	226607385	intergenic	C	3	0.337	0.97	0.87	4.24e-07	0.0334	1
	rs1858548	226607774	intergenic	G	6	0.337	0.97	0.87	4.06e-07	0.0295	1
	rs75313800	226607892	intergenic	A	10	0.337	0.97	0.87	4.01e-07	0.03	1
	rs1858550	226608104	intergenic	A	9	0.339	0.96	0.86	1.69e-07	Top SNP
	SLC45A2 (Single SNP Model selected 100 times)
	rs16891982	33951693	SLC45A2	C	100	0.061	0.51	0.64	2.15e-09	Top SNP
	TYR (Single SNP Model selected 95 times)
	rs4087499	89001126	TYR	C	4	0.316	0.95	1.22	1.06e-13	0.542	0.93
	rs1847134	89005253	TYR	C	6	0.316	0.95	1.22	6.7e-14	0.429	0.93
	11:89007185	89007185	TYR	I	4	0.315	0.95	1.22	9.51e-14	0.504	0.93
	rs1393350	89011046	TYR	A	1	0.271	1	1.22	5.27e-13	0.321	0.97
	rs1126809	89017961	TYR	A	42	0.283	0.98	1.24	9.82e-15	Top SNP
	rs3900053	89021065	TYR	C	3	0.315	0.97	1.22	2.44e-13	0.845	0.94
	rs1847142	89021574	TYR	A	6	0.314	0.97	1.22	1.74e-13	0.773	0.94
	rs12363772	89022446	TYR	A	3	0.311	0.97	1.22	7.76e-14	0.607	0.94
	11:89024321	89024321	TYR	I	2	0.315	0.97	1.22	1.01e-13	0.541	0.93
	rs4121403	89024455	TYR	G	2	0.313	0.97	1.22	1.15e-13	0.651	0.94
	rs10830253	89028043	TYR	G	3	0.314	0.97	1.22	1.67e-13	0.745	0.94
	rs1954772	89033269	intergenic	T	3	0.315	0.98	1.22	2.03e-13	0.766	0.94
	rs1847140	89037064	intergenic	G	3	0.316	0.99	1.22	3e-13	0.844	0.93
	rs34993346	89046097	intergenic	G	7	0.297	0.92	1.23	8.89e-14	0.268	0.9
	11:89055580	89055580	intergenic	D	2	0.29	0.88	1.22	1.28e-12	0.631	0.89
	rs11018578	89058101	NOX4	C	4	0.291	0.89	1.23	2.04e-13	0.37	0.96
	Supporting Information Table 3. All SNPs selected in the single SNP regions. All the SNPs selected by Hyperlasso after 100 iterations in single SNP models are listed for each region. N is the number of times each SNP is selected. The ORs (odd ratios) for the stated allele and p-values are presented for the results from the single SNP analysis and when adjusting for the most significant SNP (Top S…

## Sheet: SI Table 4
												Logistic regression of multi SNP models (occurrences)
								Single SNP Analysis				Model 1: 1 SNP (66)		Model 2: 2 SNPs (34)
	Marker	Position	Gene	Allele	N	Frequency in Controls	Min INFO score	OR	P-value	P-value adjusting for Top SNP	r2 with rs3891103	OR	P-value	OR	P-value
	rs4821741	38514745	PLA2G6	G	1	0.472	0.95	0.86	8.97e-09	0.637	0.94
	rs4821742	38514839	PLA2G6	C	4	0.473	0.95	0.86	1.14e-08	0.731	0.94
	rs4821743	38514906	PLA2G6	G	4	0.473	0.95	0.86	1.15e-08	0.734	0.94
	rs11441204	38515986	PLA2G6	I	3	0.468	0.95	0.86	1.03e-08	0.632	0.94
	rs2076115	38517202	PLA2G6	C	3	0.474	0.96	0.86	8.46e-09	0.651	0.94
	rs2076116	38517405	PLA2G6	C	1	0.478	0.96	0.87	2.6e-08	0.983	0.94
	rs9619724	38517880	PLA2G6	G	4	0.474	0.96	0.86	8.65e-09	0.66	0.95
	rs2235344	38518083	PLA2G6	A	2	0.449	0.97	0.86	4.94e-09	0.725	0.99
	rs4820314	38518538	PLA2G6	A	1	0.352	0.97	0.86	3.71e-08	0.254	0.82
	rs11570734	38518622	PLA2G6	G	16	0.447	0.97	0.86	3.05e-09	0.823	0.99			0.89	0.00037
	rs2235347	38522887	PLA2G6	G	1	0.464	0.93	0.87	2.73e-07	0.045	0.59			0.94	0.046
	rs3788532	38523211	PLA2G6	A	3	0.435	0.94	0.87	1.59e-07	0.0647	0.65
	rs3788533	38523246	PLA2G6	C	21	0.451	0.94	1.16	7.73e-09	0.11	0.82
	rs2281108	38526949	PLA2G6	A	1	0.426	0.93	0.87	4.14e-07	0.0878	0.63
	rs5756922	38530251	PLA2G6	T	1	0.435	0.94	0.87	2.01e-07	0.0747	0.65
	rs1807559	38533661	PLA2G6	C	1	0.352	0.98	0.86	3.83e-08	0.265	0.82
	rs2018663	38533732	PLA2G6	C	2	0.353	0.98	0.86	3.47e-08	0.254	0.82
	rs3788534	38533971	PLA2G6	T	2	0.353	0.98	0.86	3.56e-08	0.26	0.82
	rs3788535	38534045	PLA2G6	C	4	0.353	0.98	0.86	3.25e-08	0.245	0.82
	rs3788536	38534209	PLA2G6	T	1	0.353	0.98	0.86	3.89e-08	0.271	0.82
	rs3891103	38537159	PLA2G6	G	9	0.449	0.98	0.86	2.86e-09	Top SNP		0.86	2.9e-09
	rs4821746	38538191	PLA2G6	G	5	0.469	0.99	0.86	1.09e-08	0.906	0.96
	rs4375	38539041	PLA2G6	C	9	0.449	0.99	0.86	4.62e-09	0.486	1
	rs2016755	38539604	PLA2G6	G	6	0.449	0.99	0.86	4.74e-09	0.458	1
	rs1807712	38539998	PLA2G6	A	2	0.352	0.98	0.86	4.78e-08	0.296	0.82
	rs4821749	38542074	PLA2G6	G	1	0.354	0.98	0.86	4.72e-08	0.294	0.82
	rs9622738	38542346	PLA2G6	A	1	0.353	0.98	0.86	5.09e-08	0.304	0.82
	rs5750546	38542499	PLA2G6	T	2	0.353	0.99	0.86	5.88e-08	0.328	0.82
	rs5756926	38542613	PLA2G6	C	1	0.353	0.99	0.86	6.12e-08	0.334	0.82
	rs132970	38561835	PLA2G6	C	2	0.477	0.99	0.87	3.9e-08	0.764	0.9
	rs133009	38569653	PLA2G6	C	1	0.484	0.99	0.87	1.44e-07	0.945	0.89
	rs3761448	38595571	intergenic	C	1	0.486	0.92	0.87	5.93e-08	0.486	0.85
	Supporting Information Table 4. SNPs and models selected from 100 iterations of Hyperlasso for the PLA2G6 region. The number of occurrences of each model is after accounting for LD, models are considered statistically equivalent if the SNPs included were in strong LD (r2³0.8). For example, model 2 (selected in 25 iterations) consists of two SNPs from the markers listed in the table: rs11570734 an…

## Sheet: SI Table 5
													Logistic regression of multi SNP models (occurrences)
									Single SNP Analysis				Model 1: 2 SNPs (32)		Model 2: 2 SNPs (34)
		Marker	Position	Gene	Allele	N	Frequency in Controls	Min INFO score	OR	P-value	P-value adjusting for Top SNP	r2 with rs6059655	OR	P	OR	P
		rs74325991	32547380	intergenic	G	32	0.48965	0.67	1.18	8.797e-08	0.0024595	0.38	1.11	0.0025
		rs6088372	32586748	RALY	T	34	0.13785	0.951	1.261	1.285e-10	0.068129	0.8			1.11	0.068
		LD Block 1
		rs62209647	32505658	intergenic	C	5	0.083374	0.952	1.314	5.211e-10	0.051958	0.98
		rs62211989	32538391	intergenic	C	25	0.083973	0.96	1.324	1.228e-10	0.11193	0.99
		rs6059655	32665748	RALY	A	43	0.085533	0.992	1.33	2.106e-11	Top SNP		1.26	4.6e-07	1.2	0.0089
	Supporting Information Table 5. SNPs and models selected from 100 iterations of Hyperlasso for the ASIP region. The number of occurrences of each model is after accounting for LD, models are considered statistically equivalent if the SNPs included were in strong LD (r2≥0.8). For example, model 1 (selected in 32 iterations) consists of two SNPs: one from LD block 1 (blue) and rs74325991. The colou…

## Sheet: SI Table 6
													Logistic regression of multi SNP models (occurrences)
									Single SNP Analysis				Model 1: 3 SNPs (33)		Model 2: 3 SNPs (12)		Model 3: 4 SNPs (55)
		Marker	Position	Gene	Allele	N	Frerquency in Controls	Min INFO score	OR	P-value	P-value adjusting for Top SNP		OR	P	OR	P	OR	P
		rs7705526	1285974	TERT	A	100	0.33187	0.66	1.13321	2.953e-05	2.596e-06		1.09	0.022	1.14	2.1e-05	1.09	0.026
		rs2736099	1287340	TERT	A	88	0.37396	0.713	1.123	6.609e-05	6.26e-07		1.11	0.007			1.09	0.026
		LD Block 1										r2 with rs1801075
		rs12332579	1311198	intergenic	C	4	0.17116	0.952	1.22839	5.54e-10	0.0019943	0.98			1.09	0.024
		rs6554759	1317102	intergenic	G	11	0.1723	0.95	1.22627	5.417e-10	0.0016604	1
		rs1801075	1317949	intergenic	C	22	0.17238	0.951	1.2302	2.749e-10	0.0010948						1.08	0.05
		rs10073340	1321873	CLPTM1L	T	13	0.17129	0.948	1.22636	5.313e-10	0.0014474	0.99
		rs34880677	1322654	CLPTM1L	G	12	0.16962	0.951	1.22842	4.569e-10	0.0014044	0.99
		rs35595862	1340252	CLPTM1L	A	5	0.16944	0.929	1.22737	7.691e-10	0.0020687	0.97
		LD Block 2										r2 with rs2447853
		rs421629	1320136	CLPTM1L	A	4	0.44656	0.993	1.18768	1.679e-11	0.68706	0.97
		rs380286	1320247	CLPTM1L	A	5	0.4447	0.991	1.18701	2.012e-11	0.74126	0.97
		rs401681	1322087	CLPTM1L	T	3	0.44799	1	1.18268	4.884e-11	0.882	0.97
		rs13178866	1323212	CLPTM1L	T	5	0.4457	0.997	1.18663	2.084e-11	0.80674	0.97
		rs421284	1325590	CLPTM1L	C	2	0.45075	0.992	1.18168	6.653e-11	0.62526	0.97
		rs466502	1325767	CLPTM1L	G	7	0.44833	0.994	1.18562	2.614e-11	0.99473	0.97
		rs465498	1325803	CLPTM1L	G	6	0.44847	0.995	1.18527	2.817e-11	0.9651	0.97
		rs11133729	1327101	CLPTM1L	G	3	0.44936	0.993	1.18456	3.315e-11	0.90314	0.97
		rs452932	1330253	CLPTM1L	C	6	0.44807	0.995	1.18542	2.707e-11	0.94684	0.97
		rs452384	1330840	CLPTM1L	C	5	0.44577	0.987	1.18525	3.281e-11	0.90011	0.97
		rs370348	1331219	CLPTM1L	G	2	0.44824	0.993	1.18605	2.469e-11	0.9985	0.97
		rs2447853	1333077	CLPTM1L	G	5	0.46779	0.951	1.19582	5.699e-12	Top SNP		1.22	5.6e-14	1.17	4.8e-07	1.18	1.3e-07
		rs467095	1336221	CLPTM1L	C	5	0.44586	0.982	1.19088	1.063e-11	0.48381	0.97
		rs455433	1336243	CLPTM1L	G	6	0.44978	0.991	1.19179	7.222e-12	0.41097	0.97
		rs460073	1336459	CLPTM1L	C	11	0.44977	0.991	1.19177	7.264e-12	0.41299	0.97
		rs456366	1337070	CLPTM1L	C	4	0.45037	0.99	1.19183	7.303e-12	0.40843	0.97
		rs459961	1337106	CLPTM1L	A	4	0.44974	0.991	1.19169	7.419e-12	0.42034	0.97
		rs31484	1337906	CLPTM1L	T	9	0.4488	0.992	1.18545	2.836e-11	0.94014	0.97
		rs31487	1341101	CLPTM1L	C	1	0.4408	0.979	1.17621	3.074e-10	0.34887	0.96
		rs31490	1344458	CLPTM1L	A	7	0.43931	0.987	1.1867	2.339e-11	0.63856	0.96
	Supporting Information Table 6. SNPs and models selected from 100 iterations of Hyperlasso for the TERT region. The number of occurrences of each model is after accounting for LD, models are considered statistically equivalent if the SNPs included were in strong LD (r2≥0.8). For example, model 1 (selected in 33 iterations) consists of three SNPs: rs7705526 (green), rs2736099 (orange) and one from…

## Sheet: SI Table 7
													Logistic regression of multi SNP models (occurrences)
									Single SNP Analysis				Model 1: 3 SNPs (31)		Model 2: 4 SNPs (54)
		Marker	Position	Gene	Allele	N	Frequency in Controls	Min INFO score	OR	P-value	P-value adjusting for Top SNP		OR	P	OR	P
		LD Block 1										r2 with rs869330
		rs7860576	21714920	intergenic	C	1	0.48599	0.968	0.81341	2.339e-15	0.24644	0.915679
		rs10811592	21715201	intergenic	G	3	0.48276	0.972	0.812288	1.439e-15	0.21506	0.920906
		rs10811595	21715801	intergenic	G	2	0.48222	0.975	0.81172	1.084e-15	0.19178	0.922792
		rs10757236	21715890	intergenic	C	3	0.48222	0.975	0.811712	1.082e-15	0.19159	0.922794
		rs6475554	21716887	intergenic	A	2	0.48021	0.98	0.812743	1.304e-15	0.22324	0.924876
		rs7029274	21717599	intergenic	G	1	0.51373	0.991	0.821799	2.294e-14	0.81749	0.946417
		rs6475557	21718479	intergenic	G	1	0.51373	0.991	0.821799	2.293e-14	0.81752	0.946417
		rs6475558	21718639	intergenic	T	1	0.51373	0.991	0.821799	2.293e-14	0.8176	0.946417
		rs6475559	21718655	intergenic	A	1	0.51373	0.991	0.821799	2.293e-14	0.8176	0.946417
		rs7848230	21720921	intergenic	A	1	0.51366	0.992	0.821716	2.168e-14	0.8294	0.946669
		rs2210780	21721714	intergenic	A	1	0.51149	0.988	0.820903	1.848e-14	0.93101	0.944166
		rs7871256	21722562	intergenic	C	1	0.51309	0.99	0.822177	2.656e-14	0.77291	0.946379
		9:21723265	21723265	intergenic	I	2	0.51366	0.992	0.821716	2.165e-14	0.82981	0.946673
		rs6475562	21725765	intergenic	G	1	0.51382	0.995	0.820214	1.238e-14	0.9859	0.94766
		rs1414235	21726306	intergenic	A	1	0.51381	0.995	0.820206	1.232e-14	0.98756	0.947653
		rs4341236	21727208	intergenic	C	1	0.51142	0.989	0.821889	2.694e-14	0.77396	0.946116
		rs9695494	21727799	intergenic	T	2	0.51381	0.995	0.820206	1.234e-14	0.98727	0.94765
		rs2383186	21728051	intergenic	C	1	0.50943	0.988	0.821314	2.152e-14	0.92676	0.942063
		rs7023299	21728406	intergenic	A	3	0.51381	0.995	0.820206	1.234e-14	0.98713	0.94765
		rs7855242	21729327	intergenic	G	1	0.51376	0.995	0.820329	1.3e-14	0.96956	0.94769
		rs7855253	21729366	intergenic	G	1	0.51303	0.992	0.82023	1.317e-14	0.97954	0.947013
		rs7855464	21729383	intergenic	A	1	0.51376	0.995	0.820329	1.301e-14	0.96933	0.94769
		rs7871345	21729895	intergenic	C	1	0.51376	0.995	0.820329	1.302e-14	0.96913	0.947696
		rs77435137	21731529	intergenic	T	3	0.49888	0.945	0.807542	4.822e-16	0.091863	0.912199
		rs10811600	21734802	intergenic	G	1	0.51384	0.996	0.820091	1.179e-14	0.99606	0.947895
		rs10811601	21734833	intergenic	A	1	0.51384	0.996	0.820091	1.179e-14	0.99607	0.947895
		rs10811602	21734836	intergenic	T	1	0.51384	0.996	0.820091	1.179e-14	0.99607	0.947895
		rs7858991	21735856	intergenic	T	1	0.51384	0.996	0.820099	1.182e-14	0.995	0.947904
		rs7874319	21735881	intergenic	C	1	0.51384	0.996	0.820099	1.182e-14	0.99501	0.947904
		rs9644858	21741050	intergenic	G	1	0.51337	0.997	0.81946	9.175e-15	0.93716	0.948503
		rs7019601	21741797	intergenic	C	1	0.51337	0.997	0.81946	9.173e-15	0.93706	0.948503
		rs1561651	21742746	intergenic	A	1	0.51332	0.997	0.820066	1.15e-14	0.98981	0.948518
		rs2119466	21745990	intergenic	C	1	0.5136	0.999	0.819837	1.032e-14	0.97833	0.948665
		rs2119467	21746107	intergenic	A	1	0.5136	0.999	0.819837	1.032e-14	0.97833	0.948665
		rs10738597	21746396	intergenic	C	1	0.51429	0.998	0.820288	1.299e-14	0.96755	0.947758
		rs1372059	21747420	intergenic	T	2	0.5136	0.999	0.819812	1.028e-14	0.97807	0.948731
		rs1414244	21748532	intergenic	G	1	0.5135	0.999	0.820239	1.215e-14	0.96174	0.949043
		rs1345028	21752068	intergenic	T	1	0.51339	0.999	0.821725	2.094e-14	0.78245	0.94928
		rs10757250	21754226	intergenic	G	1	0.51338	0.999	0.821873	2.202e-14	0.76435	0.949393
		rs1414251	21755030	intergenic	T	1	0.51339	0.999	0.821889	2.212e-14	0.76191	0.949438
		rs10119658	21757590	intergenic	C	1	0.5131	0.995	0.820952	1.658e-14	0.85386	0.949529
		rs7856941	21761322	intergenic	C	1	0.51363	0.995	0.821938	2.326e-14	0.72372	0.950553
		rs1335512	21761440	intergenic	G	1	0.51355	0.995	0.821355	1.876e-14	0.78642	0.950774
		rs7045768	21770709	intergenic	C	2	0.51353	0.994	0.820534	1.407e-14	0.84841	0.952146
		rs9886831	21773167	intergenic	G	1	0.5125	0.991	0.822292	2.813e-14	0.62494	0.952326
		rs7846749	21780251	intergenic	G	1	0.51944	0.984	0.815674	2.608e-15	0.95371	0.969633
		rs10811615	21782164	intergenic	A	1	0.48061	0.931	0.823592	2.122e-13	0.7193	0.918926
		rs1345022	21785304	intergenic	G	1	0.51912	0.982	0.815617	2.666e-15	0.97053	0.972146
		rs7038708	21788081	intergenic	G	1	0.51924	0.981	0.815536	2.684e-15	0.93634	0.973237
		rs1542075	21790669	intergenic	G	2	0.51815	0.981	0.816801	4.421e-15	0.62065	0.976507
		rs1542076	21790755	intergenic	T	3	0.51055	0.982	0.810949	4.369e-16	0.73081	0.993325
		rs935055	21803183	MTAP	C	1	0.50668	0.976	0.810779	5.421e-16	0.93452	0.993877
		rs871024	21803880	MTAP	A	3	0.51282	0.988	0.810957	3.89e-16	NA	0.999884
		rs869330	21804617	MTAP	G	3	0.51288	0.989	0.810941	3.875e-16	Top SNP		0.81	6.5e-16	0.81	8e-16
		rs869329	21804693	MTAP	G	2	0.51274	0.989	0.811225	4.248e-16	NA	0.999926
		rs7027989	21817754	MTAP	A	1	0.47985	0.997	1.22893	7.619e-16	0.68697	0.980156
		rs4431674	21822483	MTAP	A	2	0.51467	0.98	0.8135	1.143e-15	0.74841	0.975121
		rs7852450	21825075	MTAP	T	4	0.47803	0.985	1.22671	1.889e-15	0.88481	0.972111
		rs6475585	21826538	MTAP	A	1	0.51458	0.974	0.814916	2.653e-15	0.93122	0.973539
		rs3927737	21827992	MTAP	A	1	0.51422	0.975	0.812955	1.172e-15	0.70368	0.972627
		LD Block 2										r2 with rs3088440
		9:21962977	21962977	intergenic	D	4	0.08883	0.909	1.2075	2.02e-05	5.903e-06	0.99
		rs3088440	21968159	CDKN2A	A	5	0.089363	0.918	1.20545	1.95e-05	5.284e-06				1.13	0.014
		rs4074785	21981583	CDKN2A	A	5	0.086465	1	1.20628	1.322e-05	6.114e-06	0.94
		rs3217986	22005330	CDKN2B-AS1	G	34	0.086015	0.991	1.21707	5.205e-06	2.254e-06	0.93	1.19	4.3e-05
		rs12352425	22042086	CDKN2B-AS1	A	37	0.087106	0.939	1.22051	6.422e-06	3.382e-06	0.91
		LD Block 3										r2 with rs3731204
		rs13297747	21980941	CDKN2A	C	9	0.1441	0.944	0.815544	1.324e-07	2.408e-07	0.967226
		rs3731222	21983914	CDKN2A	C	19	0.14705	0.991	0.813093	3.948e-08	1.178e-07	0.996186
		rs3731217	21984661	CDKN2A	C	17	0.14836	1	0.810957	2.196e-08	7.11e-08	1
		rs3731204	21987584	CDKN2A	C	15	0.14733	0.992	0.811955	3.172e-08	9.834e-08				0.84	8.1e-06
		rs3731198	21989477	CDKN2A	C	9	0.14709	0.989	0.813386	4.377e-08	1.318e-07	1
		rs2811711	21993964	CDKN2A	C	16	0.14923	0.968	0.815601	7.057e-08	2.258e-07	0.986238	0.84	4.9e-06
		LD Block 4										r2 with rs1011970
		rs77283072	22060833	CDKN2B-AS1	A	22	0.16563	0.994	1.16884	3.376e-06	6.023e-06
		rs1011970	22062134	CDKN2B-AS1	T	32	0.16578	1	1.17144	2.289e-06	4.125e-06	0.9987			1.09	0.033
	Supporting Information Table 7. SNPs and models selected from 100 iterations of Hyperlasso for the CDKN2A region. The number of occurrences of each model is after accounting for LD, models are considered statistically equivalent if the SNPs included were in strong LD (r2≥0.8). For example, model 1 (selected in 31 iterations) consists of three SNPs: one from LD block 1 (blue), one from LD block 2 …

## Sheet: SI Table 8
													Logistic regression of multi SNP models (occurrences)
									Single SNP Analysis				Model 1: 2 SNPs (65)		Model 2: 3 SNPs (20)
		Marker	Position	Gene	Allele	N	Frequency in Controls	Min INFO score	OR	P-value	P-value adjusting for Top SNP		OR	P	OR	P
		rs2290419	68919649	intergenic	G	85	0.056541	0.919	0.775676	2.128e-05	8.574e-06		0.77	1e-05	0.76	7.2e-06
		LD Block 1										r2 with rs623110
		rs623110	69308897	intergenic	T	11	0.31376	0.963	1.12709	1.247e-05	0.023539				1.07	0.015
		rs486564	69309526	intergenic	C	9	0.31371	0.964	1.12663	1.357e-05	0.025139	0.9999
		LD Block 2										r2 with rs12422135
		rs9651783	69373584	intergenic	G	1	0.34595	0.962	1.17008	6.588e-09	0.52855	0.8773
		rs949131	69373903	intergenic	T	49	0.40947	0.981	1.1772	3.47e-10	0.95433	0.9997
		rs12422135	69378736	intergenic	A	33	0.40927	0.978	1.1772	3.457e-10	Top SNP		1.18	1.5e-10	1.15	3.1e-07
		rs2046494	69378833	intergenic	T	1	0.35506	0.975	1.16954	5.134e-09	0.57571	0.8916
		rs2046493	69379188	intergenic	G	1	0.3557	0.977	1.16852	6.175e-09	0.62818	0.8923
	Supporting Information Table 8. SNPs and models selected from 100 iterations of Hyperlasso for the CCND1 region. The number of occurrences of each model is after accounting for LD, models are considered statistically equivalent if the SNPs included were in strong LD (r2≥0.8). For example, model 1 (selected in 65 iterations) consists of two SNPs: one from LD block 2 (red) and rs2290419 The colours…
